# Supplementary material for: The genus Trachionus Haliday, 1833 (Hymenoptera, Braconidae, Alysiinae) new for China, with description of four new species
Source: Zookeys. 2015 Jul 6;(512):19–37. doi: 10.3897/zookeys.512.9759 (PMC4523752; doi:10.3897/zookeys.512.9759)
Supplement: XML Treatment for Trachionus [file zookeys.512.9759-treatment1.xml]

<!DOCTYPE tp:taxon-treatment
  PUBLIC "-//TaxonX//DTD Taxonomic Treatment Publishing DTD v0 20100105//EN" "tax-treatment-NSO.dtd">
<tp:taxon-treatment xmlns:tp="http://www.plazi.org/taxpub"><tp:treatment-meta><kwd-group><label>Taxon classification</label><kwd><named-content content-type="kingdom">Animalia</named-content></kwd><kwd><named-content content-type="order">Hymenoptera</named-content></kwd><kwd><named-content content-type="family">Braconidae</named-content></kwd></kwd-group><mixed-citation publication-type="journal"><person-group><name><surname>Cui</surname><given-names>Qian</given-names></name><name><surname>van Achterberg</surname><given-names>Cornelis</given-names></name><name><surname>Tan</surname><given-names>Jiang-Li</given-names></name><name><surname>Chen</surname><given-names>Xue-Xin</given-names></name></person-group><article-title>The genus <italic><tp:taxon-name><tp:taxon-name-part taxon-name-part-type="genus">Trachionus</tp:taxon-name-part></tp:taxon-name></italic> Haliday, 1833 (<tp:taxon-name><tp:taxon-name-part taxon-name-part-type="order">Hymenoptera</tp:taxon-name-part></tp:taxon-name>, <tp:taxon-name><tp:taxon-name-part taxon-name-part-type="family">Braconidae</tp:taxon-name-part></tp:taxon-name>, <tp:taxon-name><tp:taxon-name-part taxon-name-part-type="subfamily">Alysiinae</tp:taxon-name-part></tp:taxon-name>) new for China, with description of four new species</article-title><source>Zookeys</source><day>6</day><month>7</month><year>2015</year><volume>2015</volume><issue>512</issue><fpage>19</fpage><lpage>37</lpage><pub-id pub-id-type="doi">10.3897/zookeys.512.9759</pub-id></mixed-citation></tp:treatment-meta><tp:nomenclature><tp:taxon-name>
                        <tp:taxon-name-part taxon-name-part-type="genus">Trachionus</tp:taxon-name-part>
                    </tp:taxon-name><tp:taxon-authority>Haliday, 1833</tp:taxon-authority><xref ref-type="fig" rid="F1">Figs 1</xref><xref ref-type="fig" rid="F2">, 2–10</xref><xref ref-type="fig" rid="F3">, 11</xref><xref ref-type="fig" rid="F4">, 12–21</xref><xref ref-type="fig" rid="F5">, 22</xref><xref ref-type="fig" rid="F6">, 23–32</xref><xref ref-type="fig" rid="F7">, 33</xref><xref ref-type="fig" rid="F8">, 34–42</xref><xref ref-type="fig" rid="F9">, 43–46</xref><tp:nomenclature-citation-list><tp:nomenclature-citation><tp:taxon-name><tp:taxon-name-part taxon-name-part-type="genus">Trachionus</tp:taxon-name-part></tp:taxon-name><comment> Haliday, 1833: 265; <xref ref-type="bibr" rid="B9">Dalla Torre 1898</xref>: 198 (as synonym of <italic><tp:taxon-name><tp:taxon-name-part taxon-name-part-type="genus">Chelonus</tp:taxon-name-part></tp:taxon-name></italic> Panzer, 1806; <italic><tp:taxon-name><tp:taxon-name-part taxon-name-part-type="genus">Chelonus</tp:taxon-name-part> <tp:taxon-name-part taxon-name-part-type="species">mandibularis</tp:taxon-name-part></tp:taxon-name></italic> attributed to Haliday, and this undescribed species was synonymized (p. 204) with <italic><tp:taxon-name><tp:taxon-name-part taxon-name-part-type="genus">Chelonus</tp:taxon-name-part> <tp:taxon-name-part taxon-name-part-type="species">maculator</tp:taxon-name-part></tp:taxon-name></italic> (Dahlbom, 1833)); <xref ref-type="bibr" rid="B21">Shenefelt 1973</xref>: 839 (id.); <xref ref-type="bibr" rid="B17">Marsh 1979</xref>a: 231 (id.); <xref ref-type="bibr" rid="B3">van Achterberg 1997</xref>: 81 (as valid genus). Type species (by original designation): “<italic><tp:taxon-name><tp:taxon-name-part taxon-name-part-type="genus">Chelonus</tp:taxon-name-part> <tp:taxon-name-part taxon-name-part-type="species">mandibularis</tp:taxon-name-part></tp:taxon-name></italic>” (= <italic><tp:taxon-name><tp:taxon-name-part taxon-name-part-type="genus">Sigalphus</tp:taxon-name-part> <tp:taxon-name-part taxon-name-part-type="species">mandibularis</tp:taxon-name-part></tp:taxon-name></italic> Nees, 1816).</comment></tp:nomenclature-citation><tp:nomenclature-citation><tp:taxon-name><tp:taxon-name-part taxon-name-part-type="genus">Aenone</tp:taxon-name-part></tp:taxon-name><comment> Haliday, 1833: 267 (nom. nud.; not <italic><tp:taxon-name><tp:taxon-name-part taxon-name-part-type="genus">Aenone</tp:taxon-name-part></tp:taxon-name></italic> Lamarck, 1818), <xref ref-type="bibr" rid="B13">1838</xref>: 214; <xref ref-type="bibr" rid="B22">Shenefelt 1974</xref>: 1109; <xref ref-type="bibr" rid="B3">van Achterberg 1997</xref>: 81 (synonymy with <italic><tp:taxon-name><tp:taxon-name-part taxon-name-part-type="genus">Trachionus</tp:taxon-name-part></tp:taxon-name></italic> Haliday).</comment></tp:nomenclature-citation><tp:nomenclature-citation><tp:taxon-name><tp:taxon-name-part taxon-name-part-type="genus">Aenone</tp:taxon-name-part></tp:taxon-name><comment> Curtis, 1837: 123 (not <italic><tp:taxon-name><tp:taxon-name-part taxon-name-part-type="genus">Aenone</tp:taxon-name-part></tp:taxon-name></italic> Lamarck, 1818); <xref ref-type="bibr" rid="B3">van Achterberg 1997</xref>: 81 (synonymy with <italic><tp:taxon-name><tp:taxon-name-part taxon-name-part-type="genus">Trachionus</tp:taxon-name-part></tp:taxon-name></italic> Haliday). Type species (by present designation): <italic><tp:taxon-name><tp:taxon-name-part taxon-name-part-type="genus">Sigalphus</tp:taxon-name-part> <tp:taxon-name-part taxon-name-part-type="species">mandibularis</tp:taxon-name-part></tp:taxon-name></italic> Nees, 1816.</comment></tp:nomenclature-citation><tp:nomenclature-citation><tp:taxon-name><tp:taxon-name-part taxon-name-part-type="genus">Oenone</tp:taxon-name-part></tp:taxon-name><comment> Haliday, 1839: 3 (not <italic><tp:taxon-name><tp:taxon-name-part taxon-name-part-type="genus">Oenone</tp:taxon-name-part></tp:taxon-name></italic> Lamarck, 1818); <xref ref-type="bibr" rid="B22">Shenefelt 1974</xref>: 1109; <xref ref-type="bibr" rid="B3">van Achterberg 1997</xref>: 81 (synonymy with <italic><tp:taxon-name><tp:taxon-name-part taxon-name-part-type="genus">Trachionus</tp:taxon-name-part></tp:taxon-name></italic> Haliday). Type species (designated by <xref ref-type="bibr" rid="B15">Haliday 1840</xref>): <italic><tp:taxon-name><tp:taxon-name-part taxon-name-part-type="genus">Sigalphus</tp:taxon-name-part> <tp:taxon-name-part taxon-name-part-type="species">mandibularis</tp:taxon-name-part></tp:taxon-name></italic> Nees, 1816.</comment></tp:nomenclature-citation><tp:nomenclature-citation><tp:taxon-name><tp:taxon-name-part taxon-name-part-type="genus">Symphya</tp:taxon-name-part></tp:taxon-name><comment> Foerster, 1863: 273; <xref ref-type="bibr" rid="B22">Shenefelt 1974</xref>: 1109–1111; <xref ref-type="bibr" rid="B17">Marsh 1979</xref>: 217; <xref ref-type="bibr" rid="B3">van Achterberg 1997</xref>: 81 (synonymy with <italic><tp:taxon-name><tp:taxon-name-part taxon-name-part-type="genus">Trachionus</tp:taxon-name-part></tp:taxon-name></italic> Haliday). Type species (by original designation): <italic><tp:taxon-name><tp:taxon-name-part taxon-name-part-type="genus">Sigalphus</tp:taxon-name-part> <tp:taxon-name-part taxon-name-part-type="species">mandibularis</tp:taxon-name-part></tp:taxon-name></italic> Nees, 1816.</comment></tp:nomenclature-citation><tp:nomenclature-citation><tp:taxon-name><tp:taxon-name-part taxon-name-part-type="genus">Anarmus</tp:taxon-name-part></tp:taxon-name><comment> Ruthe (in Brischke), 1882: 138; <xref ref-type="bibr" rid="B22">Shenefelt 1974</xref>: 1109; <xref ref-type="bibr" rid="B3">van Achterberg 1997</xref>: 81 (synonymy with <italic><tp:taxon-name><tp:taxon-name-part taxon-name-part-type="genus">Trachionus</tp:taxon-name-part></tp:taxon-name></italic> Haliday). Type species (by <xref ref-type="bibr" rid="B3">van Achterberg 1997</xref>): <italic><tp:taxon-name><tp:taxon-name-part taxon-name-part-type="genus">Sigalphus</tp:taxon-name-part> <tp:taxon-name-part taxon-name-part-type="species">mandibularis</tp:taxon-name-part></tp:taxon-name></italic> Nees, 1816.</comment></tp:nomenclature-citation><tp:nomenclature-citation><tp:taxon-name><tp:taxon-name-part taxon-name-part-type="genus">Planiricus</tp:taxon-name-part></tp:taxon-name><comment> Perepechayenko, 2000: 30 (as subgenus of <italic><tp:taxon-name><tp:taxon-name-part taxon-name-part-type="genus">Trachionus</tp:taxon-name-part></tp:taxon-name></italic>). Type species (by original designation): <italic><tp:taxon-name><tp:taxon-name-part taxon-name-part-type="genus">Sigalphus</tp:taxon-name-part> <tp:taxon-name-part taxon-name-part-type="species">hians</tp:taxon-name-part></tp:taxon-name></italic> Nees, 1816.</comment></tp:nomenclature-citation></tp:nomenclature-citation-list></tp:nomenclature><tp:treatment-sec sec-type="Diagnosis"><title>Diagnosis.</title><p>Vein r-m of forewing absent; mandible exodont, with 3–5 teeth or small lobes and second tooth of mandible acute (Figs <xref ref-type="fig" rid="F2">7</xref>, <xref ref-type="fig" rid="F4">17</xref>, <xref ref-type="fig" rid="F6">28</xref>, <xref ref-type="fig" rid="F6">30</xref>, <xref ref-type="fig" rid="F8">39</xref>); forewing vein 1-SR longer than 3× width of vein and distinctly longer than parastigma (Figs <xref ref-type="fig" rid="F1">1</xref>–<xref ref-type="fig" rid="F2">2</xref>, <xref ref-type="fig" rid="F3">11</xref>–<xref ref-type="fig" rid="F4">12</xref>, <xref ref-type="fig" rid="F5">22</xref>–<xref ref-type="fig" rid="F6">23</xref>, <xref ref-type="fig" rid="F7">33</xref>–<xref ref-type="fig" rid="F8">34</xref>); clypeus transverse (Figs <xref ref-type="fig" rid="F2">7</xref>, <xref ref-type="fig" rid="F4">17</xref>, <xref ref-type="fig" rid="F6">28</xref>, <xref ref-type="fig" rid="F8">39</xref>) and epistomal suture narrow (subgenus <italic><tp:taxon-name><tp:taxon-name-part taxon-name-part-type="genus">Planiricus</tp:taxon-name-part></tp:taxon-name></italic> Perepechayenko) or as wide as convex part of clypeus and deep (subgenus <italic><tp:taxon-name><tp:taxon-name-part taxon-name-part-type="genus">Trachionus</tp:taxon-name-part></tp:taxon-name></italic> Haliday); ocelli normal (subgenus <italic><tp:taxon-name><tp:taxon-name-part taxon-name-part-type="genus">Planiricus</tp:taxon-name-part></tp:taxon-name></italic> Perepechayenko) or strongly protruding (subgenus <italic><tp:taxon-name><tp:taxon-name-part taxon-name-part-type="genus">Trachionus</tp:taxon-name-part></tp:taxon-name></italic> Haliday); pronope absent; metanotum distinctly and acutely protruding dorsally (Figs <xref ref-type="fig" rid="F2">4</xref>, <xref ref-type="fig" rid="F4">14</xref>, <xref ref-type="fig" rid="F6">25</xref>, <xref ref-type="fig" rid="F8">36</xref>); anterior half of sternaulus (below the precoxal sulcus) present or absent, only in subgenus <italic><tp:taxon-name><tp:taxon-name-part taxon-name-part-type="genus">Trachionus</tp:taxon-name-part></tp:taxon-name></italic> Haliday posterior half of sternaulus wide and coarsely crenulate; combined length of second and third metasomal tergites of female 0.6–0.8× total length of metasoma, these tergites at least partly sculptured (Figs <xref ref-type="fig" rid="F2">5–6</xref>, <xref ref-type="fig" rid="F4">15–16</xref>, <xref ref-type="fig" rid="F6">26–27</xref>, <xref ref-type="fig" rid="F8">37</xref>, <xref ref-type="fig" rid="F8">42</xref>); fourth and fifth metasomal tergites smooth and of female more or less retracted (Figs <xref ref-type="fig" rid="F4">16</xref>, <xref ref-type="fig" rid="F6">27</xref>, <xref ref-type="fig" rid="F8">42</xref>).</p><fig id="F1" position="float" orientation="portrait"><label>Figure 1.</label><caption><p><italic><tp:taxon-name><tp:taxon-name-part taxon-name-part-type="genus">Trachionus</tp:taxon-name-part> <tp:taxon-name-part taxon-name-part-type="species">acarinatus</tp:taxon-name-part></tp:taxon-name></italic> sp. n., male, holotype, habitus lateral.</p></caption><graphic xmlns:xlink="http://www.w3.org/1999/xlink" xlink:href="zookeys-512-019-g001.jpg" position="float" orientation="portrait" xlink:type="simple" id="oo_46580.jpg"/></fig><fig id="F2" position="float" orientation="portrait"><label>Figures 2–10.</label><caption><p><italic><tp:taxon-name><tp:taxon-name-part taxon-name-part-type="genus">Trachionus</tp:taxon-name-part> <tp:taxon-name-part taxon-name-part-type="species">acarinatus</tp:taxon-name-part></tp:taxon-name></italic> sp. n., male, holotype. <bold>2</bold> wings <bold>3</bold> head and mesosoma lateral <bold>4</bold> mesosoma dorsal <bold>5</bold> metasoma dorsal <bold>6</bold> metasoma lateral <bold>7</bold> head anterior <bold>8</bold> head dorsal <bold>9</bold> hind leg <bold>10</bold> detail of metanotal spine.</p></caption><graphic xmlns:xlink="http://www.w3.org/1999/xlink" xlink:href="zookeys-512-019-g002.jpg" position="float" orientation="portrait" xlink:type="simple" id="oo_46581.jpg"/></fig><fig id="F3" position="float" orientation="portrait"><label>Figure 11.</label><caption><p><italic><tp:taxon-name><tp:taxon-name-part taxon-name-part-type="genus">Trachionus</tp:taxon-name-part> <tp:taxon-name-part taxon-name-part-type="species">albitibialis</tp:taxon-name-part></tp:taxon-name></italic> sp. n., female, holotype, habitus lateral.</p></caption><graphic xmlns:xlink="http://www.w3.org/1999/xlink" xlink:href="zookeys-512-019-g003.jpg" position="float" orientation="portrait" xlink:type="simple" id="oo_46582.jpg"/></fig><fig id="F4" position="float" orientation="portrait"><label>Figures 12–21.</label><caption><p><italic><tp:taxon-name><tp:taxon-name-part taxon-name-part-type="genus">Trachionus</tp:taxon-name-part> <tp:taxon-name-part taxon-name-part-type="species">albitibialis</tp:taxon-name-part></tp:taxon-name></italic> sp. n., female, holotype. <bold>12</bold> wings <bold>13</bold> head and mesosoma lateral <bold>14</bold> mesosoma dorsal <bold>15</bold> metasoma dorsal <bold>16</bold> metasoma lateral <bold>17</bold> head anterior <bold>18</bold> head dorsal <bold>19</bold> antenna <bold>20</bold> hind leg <bold>21</bold> detail of metanotal spine.</p></caption><graphic xmlns:xlink="http://www.w3.org/1999/xlink" xlink:href="zookeys-512-019-g004.jpg" position="float" orientation="portrait" xlink:type="simple" id="oo_46583.jpg"/></fig><fig id="F5" position="float" orientation="portrait"><label>Figure 22.</label><caption><p><italic><tp:taxon-name><tp:taxon-name-part taxon-name-part-type="genus">Trachionus</tp:taxon-name-part> <tp:taxon-name-part taxon-name-part-type="species">brevisulcatus</tp:taxon-name-part></tp:taxon-name></italic> sp. n., female, holotype, habitus lateral.</p></caption><graphic xmlns:xlink="http://www.w3.org/1999/xlink" xlink:href="zookeys-512-019-g005.jpg" position="float" orientation="portrait" xlink:type="simple" id="oo_46584.jpg"/></fig><fig id="F6" position="float" orientation="portrait"><label>Figures 23–32.</label><caption><p><italic><tp:taxon-name><tp:taxon-name-part taxon-name-part-type="genus">Trachionus</tp:taxon-name-part> <tp:taxon-name-part taxon-name-part-type="species">brevisulcatus</tp:taxon-name-part></tp:taxon-name></italic> sp. n., female, holotype. <bold>23</bold> wings <bold>24</bold> head and mesosoma lateral <bold>25</bold> mesosoma dorsal <bold>26</bold> metasoma dorsal <bold>27</bold> metasoma lateral <bold>28</bold> head anterior <bold>29</bold> head dorsal <bold>30</bold> head lateral <bold>31</bold> hind leg <bold>32</bold> detail of metanotal spine.</p></caption><graphic xmlns:xlink="http://www.w3.org/1999/xlink" xlink:href="zookeys-512-019-g006.jpg" position="float" orientation="portrait" xlink:type="simple" id="oo_46585.jpg"/></fig><fig id="F7" position="float" orientation="portrait"><label>Figure 33.</label><caption><p><italic><tp:taxon-name><tp:taxon-name-part taxon-name-part-type="genus">Trachionus</tp:taxon-name-part> <tp:taxon-name-part taxon-name-part-type="species">mandibularoides</tp:taxon-name-part></tp:taxon-name></italic> sp. n., female, holotype, habitus lateral.</p></caption><graphic xmlns:xlink="http://www.w3.org/1999/xlink" xlink:href="zookeys-512-019-g007.jpg" position="float" orientation="portrait" xlink:type="simple" id="oo_46586.jpg"/></fig><fig id="F8" position="float" orientation="portrait"><label>Figures 34–42.</label><caption><p><italic><tp:taxon-name><tp:taxon-name-part taxon-name-part-type="genus">Trachionus</tp:taxon-name-part> <tp:taxon-name-part taxon-name-part-type="species">mandibularoides</tp:taxon-name-part></tp:taxon-name></italic> sp. n., female, holotype. <bold>34</bold> wings <bold>35</bold> head and mesosoma lateral <bold>36</bold> mesosoma dorsal <bold>37</bold> metasoma dorsal <bold>38</bold> detail of metanotal spine <bold>39</bold> head anterior <bold>40</bold> head dorsal <bold>41</bold> hind leg <bold>42</bold> metasoma lateral.</p></caption><graphic xmlns:xlink="http://www.w3.org/1999/xlink" xlink:href="zookeys-512-019-g008.jpg" position="float" orientation="portrait" xlink:type="simple" id="oo_46587.jpg"/></fig></tp:treatment-sec><tp:treatment-sec sec-type="Biology"><title>Biology.</title><p>Ovo-larval koinobiont parasitoids of <italic><tp:taxon-name><tp:taxon-name-part taxon-name-part-type="genus">Phytobia</tp:taxon-name-part></tp:taxon-name></italic> spp. (<tp:taxon-name><tp:taxon-name-part taxon-name-part-type="family">Agromyzidae</tp:taxon-name-part></tp:taxon-name>) boring in or near the cambium layer in branches of shrubs and trees (<xref ref-type="bibr" rid="B11">Greene 1914</xref>; <xref ref-type="bibr" rid="B6">Clausen 1954</xref>; <xref ref-type="bibr" rid="B5">van Achterberg et al. 2012</xref>).</p></tp:treatment-sec><tp:treatment-sec sec-type="Notes"><title>Notes.</title><p>Up to 1997 the interpretation of the genus <italic><tp:taxon-name><tp:taxon-name-part taxon-name-part-type="genus">Trachionus</tp:taxon-name-part></tp:taxon-name></italic> had been problematical, not the least because of the synonymy with the genus <italic><tp:taxon-name><tp:taxon-name-part taxon-name-part-type="genus">Chelonus</tp:taxon-name-part></tp:taxon-name></italic> by <xref ref-type="bibr" rid="B9">Dalla Torre (1898)</xref>. It is contradicted by the clear original diagnosis by <xref ref-type="bibr" rid="B12">Haliday (1833)</xref>: “<italic>Areolae cubitales 2; mandibulae hiantes 4-dentes</italic>”. If the diagnosis of the genus is combined with the diagnosis of the group (“<italic>Abdominis segmenta coalita postica retracta.</italic> Chelonus”) then it is clear that it can only apply to the tribe <tp:taxon-name><tp:taxon-name-part taxon-name-part-type="tribe">Dacnusini</tp:taxon-name-part></tp:taxon-name> (because of the exodont mandibles) and to the genus <italic><tp:taxon-name><tp:taxon-name-part taxon-name-part-type="genus">Aenone</tp:taxon-name-part></tp:taxon-name></italic> Curtis, 1837 (because of the Chelonine-like metasoma), a junior homonym and, therefore, unavailable. In 1997 van Achterberg clarified the position of the genus <italic><tp:taxon-name><tp:taxon-name-part taxon-name-part-type="genus">Trachionus</tp:taxon-name-part></tp:taxon-name></italic> and synonymized <italic><tp:taxon-name><tp:taxon-name-part taxon-name-part-type="genus">Trachionus</tp:taxon-name-part></tp:taxon-name></italic> with <italic><tp:taxon-name><tp:taxon-name-part taxon-name-part-type="genus">Symphya</tp:taxon-name-part></tp:taxon-name></italic> Foerster, the oldest available name for the group in current use that time. All four species from China belong to the subgenus <italic><tp:taxon-name><tp:taxon-name-part taxon-name-part-type="genus">Planiricus</tp:taxon-name-part></tp:taxon-name></italic> Perepechayenko (= <italic><tp:taxon-name><tp:taxon-name-part taxon-name-part-type="genus">Trachionus</tp:taxon-name-part> <tp:taxon-name-part taxon-name-part-type="species">hians</tp:taxon-name-part></tp:taxon-name></italic>-group) because they have the epistomal suture much narrower than the clypeus and the sternaulus is absent or is only anteriorly shallowly developed as punctate area.</p><p><italic><tp:taxon-name><tp:taxon-name-part taxon-name-part-type="genus">Trachionus</tp:taxon-name-part></tp:taxon-name></italic> is similar to two Palaearctic genera, <italic><tp:taxon-name><tp:taxon-name-part taxon-name-part-type="genus">Epimicta</tp:taxon-name-part></tp:taxon-name></italic> Foerster, 1863, and <italic><tp:taxon-name><tp:taxon-name-part taxon-name-part-type="genus">Parasymphya</tp:taxon-name-part></tp:taxon-name></italic> Tobias, 1998, because of the presence of the pronotal spine, and the sculpture and shape of the second and third metasomal tergites. These taxa can be separated as follows:</p><table-wrap content-type="key" position="anchor" orientation="portrait"><table id="TID0EIHAC" rules="all"><tbody><tr><td rowspan="1" colspan="1">1</td><td rowspan="1" colspan="1">Clypeus semi-circular; fourth and fifth tergites of ♀ sculptured and more or less exposed; second tooth of mandible obtuse, lobe-shaped; stemmaticum depressed</td><td rowspan="1" colspan="1"><bold><italic><tp:taxon-name><tp:taxon-name-part taxon-name-part-type="genus">Parasymphya</tp:taxon-name-part></tp:taxon-name></italic> Tobias, 1998</bold></td></tr><tr><td rowspan="1" colspan="1"/><td rowspan="1" colspan="1">Type species and only known species: <italic><tp:taxon-name><tp:taxon-name-part taxon-name-part-type="genus">Parasymphya</tp:taxon-name-part> <tp:taxon-name-part taxon-name-part-type="species">dentata</tp:taxon-name-part></tp:taxon-name></italic> Tobias, 1998. The biology of this East Palaearctic genus is unknown.</td><td rowspan="1" colspan="1"/></tr><tr><td rowspan="1" colspan="1">–</td><td rowspan="1" colspan="1">Clypeus transverse (Figs <xref ref-type="fig" rid="F2">7</xref>, <xref ref-type="fig" rid="F4">17</xref>, <xref ref-type="fig" rid="F6">28</xref>, <xref ref-type="fig" rid="F8">39</xref>); fourth and fifth metasomal tergites of ♀ smooth and more or less retracted (Figs <xref ref-type="fig" rid="F2">6</xref>, <xref ref-type="fig" rid="F4">16</xref>, <xref ref-type="fig" rid="F6">27</xref>, <xref ref-type="fig" rid="F8">42</xref>); second tooth of mandible acute (Figs <xref ref-type="fig" rid="F2">7</xref>, <xref ref-type="fig" rid="F4">17</xref>, <xref ref-type="fig" rid="F6">28</xref>, <xref ref-type="fig" rid="F6">30</xref>, <xref ref-type="fig" rid="F8">39</xref>); stemmaticum normal (Figs <xref ref-type="fig" rid="F2">8</xref>, <xref ref-type="fig" rid="F4">18</xref>, <xref ref-type="fig" rid="F6">29</xref>, <xref ref-type="fig" rid="F8">40</xref>); [parasitoids of <tp:taxon-name><tp:taxon-name-part taxon-name-part-type="family">Agromyzidae</tp:taxon-name-part></tp:taxon-name> (<italic><tp:taxon-name><tp:taxon-name-part taxon-name-part-type="genus">Phytobia</tp:taxon-name-part></tp:taxon-name></italic> spp.) boring in cambium of trees and shrubs]</td><td rowspan="1" colspan="1"><bold>2</bold></td></tr><tr><td rowspan="1" colspan="1">2</td><td rowspan="1" colspan="1">Pronotal side without strong oblique carina (Figs <xref ref-type="fig" rid="F2">3</xref>, <xref ref-type="fig" rid="F4">13</xref>, <xref ref-type="fig" rid="F6">24</xref>, <xref ref-type="fig" rid="F8">35</xref>); combined length of second and third metasomal tergites of ♀ 0.6–0.8× total length of metasoma (Figs <xref ref-type="fig" rid="F2">5–6</xref>, <xref ref-type="fig" rid="F4">15–16</xref>, <xref ref-type="fig" rid="F6">26–27</xref>, <xref ref-type="fig" rid="F8">37</xref>, <xref ref-type="fig" rid="F8">42</xref>); fourth tergite of ♀ largely or partly retracted and distinctly shorter than second tergite (Figs <xref ref-type="fig" rid="F1">1</xref>, <xref ref-type="fig" rid="F2">5–6</xref>, <xref ref-type="fig" rid="F3">11</xref>, <xref ref-type="fig" rid="F4">15–16</xref>, <xref ref-type="fig" rid="F5">22</xref>, <xref ref-type="fig" rid="F6">26–27</xref>); metanotum distinctly and acutely protruding dorsally (Figs <xref ref-type="fig" rid="F2">4</xref>, <xref ref-type="fig" rid="F4">14</xref>, <xref ref-type="fig" rid="F6">25</xref>, <xref ref-type="fig" rid="F8">36</xref>); clypeus narrower and distinctly convex (Figs <xref ref-type="fig" rid="F2">7</xref>, <xref ref-type="fig" rid="F4">17</xref>, <xref ref-type="fig" rid="F6">28</xref>, <xref ref-type="fig" rid="F8">39</xref>); vein 1-SR of forewing long (Figs <xref ref-type="fig" rid="F1">1</xref>–<xref ref-type="fig" rid="F2">2</xref>, <xref ref-type="fig" rid="F3">11</xref>–<xref ref-type="fig" rid="F4">12</xref>, <xref ref-type="fig" rid="F5">22</xref>–<xref ref-type="fig" rid="F6">23</xref>, <xref ref-type="fig" rid="F7">33</xref>–<xref ref-type="fig" rid="F8">34</xref>)</td><td rowspan="1" colspan="1"><bold><italic><tp:taxon-name><tp:taxon-name-part taxon-name-part-type="genus">Trachionus</tp:taxon-name-part></tp:taxon-name></italic> Haliday, 1833</bold></td></tr><tr><td rowspan="1" colspan="1">–</td><td rowspan="1" colspan="1">Pronotal side with strong oblique carina; combined length of second and third tergites of ♀ 0.3–0.5× total length of metasoma; fourth tergite of ♀ entirely exposed and about as long as second tergite; metanotum at most slightly protruding dorsally; clypeus wide and rather flat; vein 1-SR of forewing medium-sized to short</td><td rowspan="1" colspan="1"><bold><italic><tp:taxon-name><tp:taxon-name-part taxon-name-part-type="genus">Epimicta</tp:taxon-name-part></tp:taxon-name></italic> Foerster, 1863</bold></td></tr></tbody></table></table-wrap></tp:treatment-sec><tp:treatment-sec sec-type="Key to Chinese species of Trachionus Haliday"><title>Key to Chinese species of <italic><tp:taxon-name><tp:taxon-name-part taxon-name-part-type="genus">Trachionus</tp:taxon-name-part></tp:taxon-name></italic> Haliday</title><table-wrap content-type="key" position="anchor" orientation="portrait"><table id="TID0EGLAC" rules="all"><tbody><tr><td rowspan="1" colspan="1">1</td><td rowspan="1" colspan="1">Scutellum coarsely punctate and distinctly convex (Fig. <xref ref-type="fig" rid="F8">36</xref>); sternaulus indicated as punctate area (below precoxal sulcus anteriorly; Fig. <xref ref-type="fig" rid="F8">35</xref>); median punctate band of mesoscutum anteriorly as wide as smooth bands next to it (Fig. <xref ref-type="fig" rid="F8">36</xref>)</td><td rowspan="1" colspan="1"><bold><italic><tp:taxon-name><tp:taxon-name-part taxon-name-part-type="genus">Trachionus</tp:taxon-name-part> <tp:taxon-name-part taxon-name-part-type="species">mandibularoides</tp:taxon-name-part></tp:taxon-name></italic> sp. n.</bold></td></tr><tr><td rowspan="1" colspan="1">–</td><td rowspan="1" colspan="1">Scutellum largely smooth, at most punctulate and nearly flat (Fig. <xref ref-type="fig" rid="F2">4</xref>); sternaulus absent (Fig. <xref ref-type="fig" rid="F6">24</xref>); median punctate band of mesoscutum anteriorly narrower than smooth bands next to it (Figs <xref ref-type="fig" rid="F2">4</xref>, <xref ref-type="fig" rid="F4">14</xref>, <xref ref-type="fig" rid="F6">25</xref>)</td><td rowspan="1" colspan="1"><bold>2</bold></td></tr><tr><td rowspan="1" colspan="1">2</td><td rowspan="1" colspan="1">Apical half of second metasomal tergite regularly and rather finely striate, with about 60 striae and moderately shiny (Fig. <xref ref-type="fig" rid="F2">5</xref>); metanotal spine long, its highest point reaching level of tips of setae of scutellum (Fig. <xref ref-type="fig" rid="F2">10</xref>); propodeum gradually lowered posteriorly in lateral view and carina distinctly protruding postero-laterally (Fig. <xref ref-type="fig" rid="F2">4</xref>); mandible without fourth ventral tooth (Fig. <xref ref-type="fig" rid="F9">46</xref>)</td><td rowspan="1" colspan="1"><bold><italic><tp:taxon-name><tp:taxon-name-part taxon-name-part-type="genus">Trachionus</tp:taxon-name-part> <tp:taxon-name-part taxon-name-part-type="species">acarinatus</tp:taxon-name-part></tp:taxon-name></italic> sp. n.</bold></td></tr><tr><td rowspan="1" colspan="1"><!--PageBreak-->–</td><td rowspan="1" colspan="1">Apical half of second tergite coarsely rugose-striate, with about 30 striae and very shiny (Fig. <xref ref-type="fig" rid="F6">26</xref>); metanotal spine medium-sized, its highest point remaining below level of tips of setae of scutellum (Fig. <xref ref-type="fig" rid="F6">32</xref>); propodeum angularly lowered posteriorly in lateral view and carina hardly protruding postero-laterally (Fig. <xref ref-type="fig" rid="F6">25</xref>); mandible with fourth ventral tooth or lobe (Figs <xref ref-type="fig" rid="F9">43</xref>, <xref ref-type="fig" rid="F9">45</xref>)</td><td rowspan="1" colspan="1"><bold>3</bold></td></tr><tr><td rowspan="1" colspan="1">3</td><td rowspan="1" colspan="1">Mandible black, medially with irregular transverse crest and with minute fourth and fifth teeth (Figs <xref ref-type="fig" rid="F6">28</xref>, <xref ref-type="fig" rid="F6">30</xref>, <xref ref-type="fig" rid="F9">45</xref>); medial third of hind tibia brownish yellow (Fig. <xref ref-type="fig" rid="F6">31</xref>); propleuron without transverse carina subposteriorly (Fig. <xref ref-type="fig" rid="F6">24</xref>); transverse carina of propodeum coarsely developed and irregular; notauli wide posteriorly (Fig. <xref ref-type="fig" rid="F6">25</xref>)</td><td rowspan="1" colspan="1"><bold><italic><tp:taxon-name><tp:taxon-name-part taxon-name-part-type="genus">Trachionus</tp:taxon-name-part> <tp:taxon-name-part taxon-name-part-type="species">brevisulcatus</tp:taxon-name-part></tp:taxon-name></italic> sp. n.</bold></td></tr><tr><td rowspan="1" colspan="1">–</td><td rowspan="1" colspan="1">Mandible mainly brown, flat, medially without crest and with medium-sized fourth tooth (Figs <xref ref-type="fig" rid="F4">17</xref>, <xref ref-type="fig" rid="F9">43</xref>); medial third of hind tibia ivory (Fig. <xref ref-type="fig" rid="F4">20</xref>); propleuron with transverse carina subposteriorly (Fig. <xref ref-type="fig" rid="F4">13</xref>); transverse carina of propodeum indistinct or absent (Fig. <xref ref-type="fig" rid="F4">14</xref>); notauli rather narrow posteriorly (Fig. <xref ref-type="fig" rid="F4">14</xref>)</td><td rowspan="1" colspan="1"><bold><italic><tp:taxon-name><tp:taxon-name-part taxon-name-part-type="genus">Trachionus</tp:taxon-name-part> <tp:taxon-name-part taxon-name-part-type="species">albitibialis</tp:taxon-name-part></tp:taxon-name></italic> sp. n.</bold></td></tr></tbody></table></table-wrap><fig id="F9" position="float" orientation="portrait"><label>Figure 43–46.</label><caption><p><bold>43</bold> <italic><tp:taxon-name><tp:taxon-name-part taxon-name-part-type="genus">Trachionus</tp:taxon-name-part> <tp:taxon-name-part taxon-name-part-type="species">albitibialis</tp:taxon-name-part></tp:taxon-name></italic> sp. n., female, holotype <bold>44</bold> <italic><tp:taxon-name><tp:taxon-name-part taxon-name-part-type="genus">Trachionus</tp:taxon-name-part> <tp:taxon-name-part taxon-name-part-type="species">mandibularoides</tp:taxon-name-part></tp:taxon-name></italic> sp. n., female, holotype <bold>45</bold> <italic><tp:taxon-name><tp:taxon-name-part taxon-name-part-type="genus">Trachionus</tp:taxon-name-part> <tp:taxon-name-part taxon-name-part-type="species">brevisulcatus</tp:taxon-name-part></tp:taxon-name></italic> sp. n., female, holotyp <bold>46</bold> <italic><tp:taxon-name><tp:taxon-name-part taxon-name-part-type="genus">Trachionus</tp:taxon-name-part> <tp:taxon-name-part taxon-name-part-type="species">acarinatus</tp:taxon-name-part></tp:taxon-name></italic> sp. n., male, holotype <bold>43–46</bold> mandible lateral.</p></caption><graphic xmlns:xlink="http://www.w3.org/1999/xlink" xlink:href="zookeys-512-019-g009.jpg" position="float" orientation="portrait" xlink:type="simple" id="oo_46588.jpg"/></fig></tp:treatment-sec><ref-list><ref id="B9"><mixed-citation xmlns:xlink="http://www.w3.org/1999/xlink" xlink:type="simple"><person-group><name name-style="western"><surname>Dalla Torre</surname><given-names>CG</given-names></name></person-group> (<year>1898</year>) <source>Catalogus Hymenopterorum (4) – <tp:taxon-name><tp:taxon-name-part taxon-name-part-type="family">Braconidae</tp:taxon-name-part></tp:taxon-name></source>. <publisher-loc>Leipzig</publisher-loc>, <size units="page">323 pp</size>. </mixed-citation></ref><ref id="B21"><mixed-citation xmlns:xlink="http://www.w3.org/1999/xlink" xlink:type="simple"><person-group><name name-style="western"><surname>Shenefelt</surname><given-names>RD</given-names></name></person-group> (<year>1973</year>) <article-title><tp:taxon-name><tp:taxon-name-part taxon-name-part-type="family">Braconidae</tp:taxon-name-part></tp:taxon-name>, 6.</article-title> <source>Hymenopterorum Catalogus (nova editio)</source> <volume>10</volume>: <fpage>813</fpage>–<lpage>936</lpage>. </mixed-citation></ref><ref id="B17"><mixed-citation xmlns:xlink="http://www.w3.org/1999/xlink" xlink:type="simple"><person-group><name name-style="western"><surname>Marsh</surname><given-names>PM</given-names></name></person-group> (<year>1979</year>) <chapter-title><tp:taxon-name><tp:taxon-name-part taxon-name-part-type="family">Braconidae</tp:taxon-name-part></tp:taxon-name>.</chapter-title> In: <person-group><name name-style="western"><surname>Krombein</surname><given-names>KV</given-names></name><name name-style="western"><surname>Hurd</surname><given-names>PD</given-names></name><name name-style="western"><surname>Smith</surname><given-names>DR</given-names></name><name name-style="western"><surname>Burks</surname><given-names>BD</given-names></name></person-group> (<role>Eds</role>) <source>Catalog of <tp:taxon-name><tp:taxon-name-part taxon-name-part-type="order">Hymenoptera</tp:taxon-name-part></tp:taxon-name> in America north of Mexico</source> <comment>(3 vols)</comment>, <publisher-loc>Washington</publisher-loc>, <fpage>144</fpage>–<lpage>295</lpage>. </mixed-citation></ref><ref id="B3"><mixed-citation xmlns:xlink="http://www.w3.org/1999/xlink" xlink:type="simple"><person-group><name name-style="western"><surname>Achterberg</surname><given-names>C van</given-names></name></person-group> (<year>1997</year>) <article-title>Revision of the Haliday collection of <tp:taxon-name><tp:taxon-name-part taxon-name-part-type="family">Braconidae</tp:taxon-name-part></tp:taxon-name> (<tp:taxon-name><tp:taxon-name-part taxon-name-part-type="order">Hymenoptera</tp:taxon-name-part></tp:taxon-name>).</article-title> <source>Zoologische Verhandelingen Leiden</source> <volume>314</volume>: <fpage>1</fpage>–<lpage>115</lpage>. </mixed-citation></ref><ref id="B13"><mixed-citation xmlns:xlink="http://www.w3.org/1999/xlink" xlink:type="simple"><person-group><name name-style="western"><surname>Haliday</surname><given-names>AH</given-names></name></person-group> (<year>1838</year>) <article-title>Essay on the classification of parasitic <tp:taxon-name><tp:taxon-name-part taxon-name-part-type="order">Hymenoptera</tp:taxon-name-part></tp:taxon-name>.</article-title> <source>Entomological Magazine</source> <volume>5</volume>(<issue>3</issue>): <fpage>209</fpage>–<lpage>248</lpage>. </mixed-citation></ref><ref id="B22"><mixed-citation xmlns:xlink="http://www.w3.org/1999/xlink" xlink:type="simple"><person-group><name name-style="western"><surname>Shenefelt</surname><given-names>RD</given-names></name></person-group> (<year>1974</year>) <article-title><tp:taxon-name><tp:taxon-name-part taxon-name-part-type="family">Braconidae</tp:taxon-name-part></tp:taxon-name>, 7.</article-title> <source>Hymenopterorum Catalogus (nova editio)</source> <volume>11</volume>: <fpage>937</fpage>–<lpage>1113</lpage>. </mixed-citation></ref><ref id="B15"><mixed-citation xmlns:xlink="http://www.w3.org/1999/xlink" xlink:type="simple"><person-group><name name-style="western"><surname>Haliday</surname><given-names>AH</given-names></name></person-group> (<year>1840</year>) <article-title>Braconides.</article-title> In: <person-group><name name-style="western"><surname>Westwood</surname><given-names>JO</given-names></name></person-group> (<role>Ed.</role>) <issue-title>An introduction to the modern classification of insects.</issue-title> <source>Synopsis of the genera of British insects</source>, <publisher-loc>London</publisher-loc>, <fpage>61</fpage>–<lpage>65</lpage>. </mixed-citation></ref><ref id="B11"><mixed-citation xmlns:xlink="http://www.w3.org/1999/xlink" xlink:type="simple"><person-group><name name-style="western"><surname>Greene</surname><given-names>CT</given-names></name></person-group> (<year>1914</year>) <article-title>The cambium miner in river birch.</article-title> <source>Journal of Agricultural Research</source> <volume>1</volume>(<issue>6</issue>): <fpage>471</fpage>–<lpage>474</lpage>. </mixed-citation></ref><ref id="B6"><mixed-citation xmlns:xlink="http://www.w3.org/1999/xlink" xlink:type="simple"><person-group><name name-style="western"><surname>Clausen</surname><given-names>CP</given-names></name></person-group> (<year>1954</year>) <article-title>The egg-larval host relationship among the parasitic <tp:taxon-name><tp:taxon-name-part taxon-name-part-type="order">Hymenoptera</tp:taxon-name-part></tp:taxon-name>.</article-title> <source>Bollettino del Laboratorio di Zoologia Generale e Agraria, Portici</source> <volume>33</volume>: <fpage>119</fpage>–<lpage>133</lpage>. </mixed-citation></ref><ref id="B5"><mixed-citation xmlns:xlink="http://www.w3.org/1999/xlink" xlink:type="simple"><person-group><name name-style="western"><surname>Achterberg</surname><given-names>C van</given-names></name><name name-style="western"><surname>Gumez</surname><given-names>J-L</given-names></name><name name-style="western"><surname>Martinez</surname><given-names>M</given-names></name><name name-style="western"><surname>Rasplus</surname><given-names>J-Y</given-names></name></person-group> (<year>2012</year>) <article-title><italic><tp:taxon-name><tp:taxon-name-part taxon-name-part-type="genus">Orientopius</tp:taxon-name-part></tp:taxon-name></italic> Fischer (<tp:taxon-name><tp:taxon-name-part taxon-name-part-type="order">Hymenoptera</tp:taxon-name-part></tp:taxon-name>, <tp:taxon-name><tp:taxon-name-part taxon-name-part-type="family">Braconidae</tp:taxon-name-part></tp:taxon-name>, <tp:taxon-name><tp:taxon-name-part taxon-name-part-type="subfamily">Opiinae</tp:taxon-name-part></tp:taxon-name>) new for Europe, with first notes on its biology and description of a new species.</article-title> <source>Journal of <tp:taxon-name><tp:taxon-name-part taxon-name-part-type="order">Hymenoptera</tp:taxon-name-part></tp:taxon-name> Research</source> <volume>28</volume>: <fpage>123</fpage>–<lpage>134</lpage>. doi: <ext-link ext-link-type="doi" xlink:href="10.3897/JHR.28.3118" xlink:type="simple">10.3897/JHR.28.3118</ext-link> </mixed-citation></ref><ref id="B12"><mixed-citation xmlns:xlink="http://www.w3.org/1999/xlink" xlink:type="simple"><person-group><name name-style="western"><surname>Haliday</surname><given-names>AH</given-names></name></person-group> (<year>1833</year>) <article-title>An essay on the classification of the parasitic <tp:taxon-name><tp:taxon-name-part taxon-name-part-type="order">Hymenoptera</tp:taxon-name-part></tp:taxon-name> of Britain, which correspond with the Ichneumones minuti of Linnaeus.</article-title> <source>Entomological Magazine</source> <volume>1</volume>(<issue>3</issue>): <fpage>259</fpage>–<lpage>276</lpage>. </mixed-citation></ref></ref-list></tp:taxon-treatment>
