# Supplementary material for: The genus Trachionus Haliday, 1833 (Hymenoptera, Braconidae, Alysiinae) new for China, with description of four new species
Source: Zookeys. 2015 Jul 6;(512):19–37. doi: 10.3897/zookeys.512.9759 (PMC4523752; doi:10.3897/zookeys.512.9759)
Supplement: XML Treatment for Trachionus acarinatus [file zookeys.512.9759-treatment2.xml]

<!DOCTYPE tp:taxon-treatment
  PUBLIC "-//TaxonX//DTD Taxonomic Treatment Publishing DTD v0 20100105//EN" "tax-treatment-NSO.dtd">
<tp:taxon-treatment xmlns:tp="http://www.plazi.org/taxpub"><tp:treatment-meta><kwd-group><label>Taxon classification</label><kwd><named-content content-type="kingdom">Animalia</named-content></kwd><kwd><named-content content-type="order">Hymenoptera</named-content></kwd><kwd><named-content content-type="family">Braconidae</named-content></kwd></kwd-group><mixed-citation publication-type="journal"><person-group><name><surname>Cui</surname><given-names>Qian</given-names></name><name><surname>van Achterberg</surname><given-names>Cornelis</given-names></name><name><surname>Tan</surname><given-names>Jiang-Li</given-names></name><name><surname>Chen</surname><given-names>Xue-Xin</given-names></name></person-group><article-title>The genus <italic><tp:taxon-name><tp:taxon-name-part taxon-name-part-type="genus">Trachionus</tp:taxon-name-part></tp:taxon-name></italic> Haliday, 1833 (<tp:taxon-name><tp:taxon-name-part taxon-name-part-type="order">Hymenoptera</tp:taxon-name-part></tp:taxon-name>, <tp:taxon-name><tp:taxon-name-part taxon-name-part-type="family">Braconidae</tp:taxon-name-part></tp:taxon-name>, <tp:taxon-name><tp:taxon-name-part taxon-name-part-type="subfamily">Alysiinae</tp:taxon-name-part></tp:taxon-name>) new for China, with description of four new species</article-title><source>Zookeys</source><day>6</day><month>7</month><year>2015</year><volume>2015</volume><issue>512</issue><fpage>19</fpage><lpage>37</lpage><pub-id pub-id-type="doi">10.3897/zookeys.512.9759</pub-id></mixed-citation></tp:treatment-meta><tp:nomenclature><tp:taxon-name>
                        <tp:taxon-name-part taxon-name-part-type="genus">Trachionus</tp:taxon-name-part>
                        <tp:taxon-name-part taxon-name-part-type="species">acarinatus</tp:taxon-name-part>
                        <object-id xmlns:xlink="http://www.w3.org/1999/xlink" content-type="zoobank" xlink:type="simple">http://zoobank.org/350F6D5C-53B4-44EA-A708-6BBD56A0581C</object-id>
                    </tp:taxon-name><tp:taxon-authority>Cui &amp; van Achterberg</tp:taxon-authority><tp:taxon-status xmlns:xlink="http://www.w3.org/1999/xlink" xlink:type="simple">sp. n.</tp:taxon-status><xref ref-type="fig" rid="F1">Figs 1</xref><xref ref-type="fig" rid="F2">, 2–10</xref><xref ref-type="fig" rid="F9">, 46</xref><!--PageBreak--><!--PageBreak--></tp:nomenclature><tp:treatment-sec sec-type="type material"><title>Type material.</title><p>Holotype, ♂ (NWUX), “NW. <bold>China</bold>: Shaanxi, Pingheliang, Ningshan, c. 2000 m, 27.vi.2011, <named-content xmlns:xlink="http://www.w3.org/1999/xlink" content-type="dwc:verbatimCoordinates" xlink:type="simple">33°48'N 108°50'E</named-content>, Jiangli Tan, NWUX”. Paratype: 1 ♂ (ZJUH), topotypic and same data.</p></tp:treatment-sec><tp:treatment-sec sec-type="Diagnosis"><title>Diagnosis.</title><p>Scutellum largely smooth and nearly flat; mandible without fourth ventral tooth (Fig. <xref ref-type="fig" rid="F9">46</xref>); metanotal spine long, its highest point reaching level of tips of setae of scutellum (Fig. <xref ref-type="fig" rid="F2">10</xref>); propleuron without distinct transverse carina subposteriorly; precoxal sulcus and notauli medium-sized; propodeum gradually lowered posteriorly in lateral view and carina distinctly protruding postero-laterally (Fig. <xref ref-type="fig" rid="F2">4</xref>); second and third tergites regularly and rather finely striate, with about 60 striae and moderately shiny (Fig. <xref ref-type="fig" rid="F2">5</xref>). Similar to <italic><tp:taxon-name><tp:taxon-name-part taxon-name-part-type="genus">Trachionus</tp:taxon-name-part> <tp:taxon-name-part taxon-name-part-type="species">hians</tp:taxon-name-part></tp:taxon-name></italic> (Nees, 1816), but that species has a strong transverse carina at the propleuron subposteriorly (absent or slightly developed in <italic><tp:taxon-name><tp:taxon-name-part taxon-name-part-type="genus">Trachionus</tp:taxon-name-part> <tp:taxon-name-part taxon-name-part-type="species">acarinatus</tp:taxon-name-part></tp:taxon-name></italic>); precoxal sulcus and posterior part of notauli wide (medium-sized) and metanotal spine hardly protruding above level of scutellum (protruding far above level of scutellum).</p></tp:treatment-sec><tp:treatment-sec sec-type="Description"><title>Description.</title><p>Holotype, male; body length 3.4 mm, forewing length 3.3 mm.</p><p><italic>Head</italic>. Width of head twice its median length; head dorsally smooth, strongly shiny and largely sparsely setose; antenna with 33 segments, 0.95× as long as forewing, third segment 1.6× as long as fourth segment, length of third, fourth and penultimate segments 2.6×, 1.7× and 1.6× their width, respectively; frons slightly depressed behind antennal sockets and smooth; eye in dorsal view 1.3× as long as temple; temple in dorsal view directly rounded, smooth and near eye sparsely setose; OOL: diameter of ocellus: POL= 3:1:2; face weakly convex, with distinctly longitudinal carina and down<!--PageBreak-->ward pointing setae laterally, largely matt and punctulate; clypeus transverse, with sparse fine punctures and convex; eye glabrous; mandible nearly touching eye, length of malar space 0.1× basal width of mandible; mandible 1.4× as long as its maximum width, largely punctate-rugose medially; mandible weakly widened apically, with long and acute triangular middle tooth, and two wide lateral lobes (Fig. <xref ref-type="fig" rid="F9">46</xref>); maxillary palp 0.9× height of head.</p><p><italic>Mesosoma</italic>. Length of mesosoma 1.5× its height; pronotum laterally mainly smooth except for sparse punctures and rugose posteriorly; propleuron without transverse carina subposteriorly, but slightly developed on left side; epicnemial area largely punctate; precoxal sulcus complete, moderately wide and distinctly crenulate; sternaulus absent; remainder of mesopleuron mostly smooth, dorsally punctate; postpectal carina medially not differentiated from mesosternal rugosity; episternal scrobe large; pleural sulcus finely crenulate dorsally and wider ventrally; mesosternal sulcus medium-sized and moderately crenulate, posteriorly rugose; metapleuron coarsely punctate-reticulate, but dorsally largely smooth; median groove of mesoscutum and notauli complete, narrow and finely crenulate, near posterior end punctate-crenulate; lateral lobes of mesoscutum mostly smooth, shiny, anterior half of middle lobe and area near notauli setose; scutellar sulcus deep and with 2 longitudinal carinae, 0.3× as long as scutellum; scutellum largely smooth, with few punctures and nearly flat; metanotal spine protruding far above level of scutellum; costulae and double median carina of propodeum distinctly developed but irregular, gradually lowered posteriorly and postero-laterally with protruding carinae; surface of propodeum partly smooth, medially with transverse band of coarse punctate-rugose.</p><!--PageBreak--><p><italic>Wings</italic>. Pterostigma elliptical; marginal cell of forewing distinctly elongate; vein r issued just before middle of pterostigma (Fig. <xref ref-type="fig" rid="F2">2</xref>); r:2-SR:3-SR+SR1 = 11:17:69; SR1 curved; 1-CU1:2-CU1 = 1:20; CU1b present; m-cu slightly antefurcal; 1-CU1 hardly widened. Hind wing: M+CU:1-M:1r-m = 28:13:12; cu-a straight; m-cu slightly impressed.</p><!--PageBreak--><p><italic>Legs.</italic> Hind coxa largely smooth and with long setae; tarsal claws medium-sized (Fig. <xref ref-type="fig" rid="F2">9</xref>); length of femur, tibia and basitarsus of hind leg 3.9, 9.1 and 5.0× their width, respectively; all femora widened.</p><p><italic>Metasoma</italic>. Length of first tergite 1.2× its apical width, its surface longitudinally coarsely striate, with dorsal carinae converging medially and united in distinct median carina (Fig. <xref ref-type="fig" rid="F2">5</xref>); second tergite moderately striate, laterally finely striate; third metasomal tergite nearly entirely finely striate, moderately shiny, sparsely setose; combined length of second and third metasomal tergites 0.7× total length of metasoma (Fig. <xref ref-type="fig" rid="F2">6</xref>); striae of third tergite with distinct shiny interspaces.</p><p><italic>Colour.</italic> Black (including mandible); palpi and legs yellow but tarsi and base of hind coxa darkened; tegulae, pterostigma and forewing veins dark brown; hind wing veins pale brown; forewing membrane slightly infuscate, hind wing nearly pellucid.</p></tp:treatment-sec><tp:treatment-sec sec-type="Variation"><title>Variation.</title><p>Forewing length 3.2–3.3 mm, body length 3.3–3.4 mm; antenna with 33 (2 ♂) segments; subposterior transverse carina of propleuron absent or slightly developed; propodeum largely smooth anteriorly or distinctly punctate; paratype has sculpture of metasoma somewhat reduced medio-dorsally.</p></tp:treatment-sec><tp:treatment-sec sec-type="Distribution"><title>Distribution.</title><p>China (Shaanxi).</p></tp:treatment-sec><tp:treatment-sec sec-type="Etymology"><title>Etymology.</title><p>The name is derived from “a” (Greek for “not, without”) and “carina” (Latin for “ridge”) because of the lacking subposterior transverse carina of the propleuron.</p></tp:treatment-sec><tp:treatment-sec><!--Section generated to contain objects referenced in tp:taxon-treatment.--><fig id="F1" position="float" orientation="portrait"><label>Figure 1.</label><caption><p><italic><tp:taxon-name><tp:taxon-name-part taxon-name-part-type="genus">Trachionus</tp:taxon-name-part> <tp:taxon-name-part taxon-name-part-type="species">acarinatus</tp:taxon-name-part></tp:taxon-name></italic> sp. n., male, holotype, habitus lateral.</p></caption><graphic xmlns:xlink="http://www.w3.org/1999/xlink" xlink:href="zookeys-512-019-g001.jpg" position="float" orientation="portrait" xlink:type="simple" id="oo_46580.jpg"/></fig><fig id="F2" position="float" orientation="portrait"><label>Figures 2–10.</label><caption><p><italic><tp:taxon-name><tp:taxon-name-part taxon-name-part-type="genus">Trachionus</tp:taxon-name-part> <tp:taxon-name-part taxon-name-part-type="species">acarinatus</tp:taxon-name-part></tp:taxon-name></italic> sp. n., male, holotype. <bold>2</bold> wings <bold>3</bold> head and mesosoma lateral <bold>4</bold> mesosoma dorsal <bold>5</bold> metasoma dorsal <bold>6</bold> metasoma lateral <bold>7</bold> head anterior <bold>8</bold> head dorsal <bold>9</bold> hind leg <bold>10</bold> detail of metanotal spine.</p></caption><graphic xmlns:xlink="http://www.w3.org/1999/xlink" xlink:href="zookeys-512-019-g002.jpg" position="float" orientation="portrait" xlink:type="simple" id="oo_46581.jpg"/></fig><fig id="F9" position="float" orientation="portrait"><label>Figure 43–46.</label><caption><p><bold>43</bold> <italic><tp:taxon-name><tp:taxon-name-part taxon-name-part-type="genus">Trachionus</tp:taxon-name-part> <tp:taxon-name-part taxon-name-part-type="species">albitibialis</tp:taxon-name-part></tp:taxon-name></italic> sp. n., female, holotype <bold>44</bold> <italic><tp:taxon-name><tp:taxon-name-part taxon-name-part-type="genus">Trachionus</tp:taxon-name-part> <tp:taxon-name-part taxon-name-part-type="species">mandibularoides</tp:taxon-name-part></tp:taxon-name></italic> sp. n., female, holotype <bold>45</bold> <italic><tp:taxon-name><tp:taxon-name-part taxon-name-part-type="genus">Trachionus</tp:taxon-name-part> <tp:taxon-name-part taxon-name-part-type="species">brevisulcatus</tp:taxon-name-part></tp:taxon-name></italic> sp. n., female, holotyp <bold>46</bold> <italic><tp:taxon-name><tp:taxon-name-part taxon-name-part-type="genus">Trachionus</tp:taxon-name-part> <tp:taxon-name-part taxon-name-part-type="species">acarinatus</tp:taxon-name-part></tp:taxon-name></italic> sp. n., male, holotype <bold>43–46</bold> mandible lateral.</p></caption><graphic xmlns:xlink="http://www.w3.org/1999/xlink" xlink:href="zookeys-512-019-g009.jpg" position="float" orientation="portrait" xlink:type="simple" id="oo_46588.jpg"/></fig></tp:treatment-sec></tp:taxon-treatment>
