# Supplementary material for: The genus Trachionus Haliday, 1833 (Hymenoptera, Braconidae, Alysiinae) new for China, with description of four new species
Source: Zookeys. 2015 Jul 6;(512):19–37. doi: 10.3897/zookeys.512.9759 (PMC4523752; doi:10.3897/zookeys.512.9759)
Supplement: XML Treatment for Trachionus albitibialis [file zookeys.512.9759-treatment3.xml]

<!DOCTYPE tp:taxon-treatment
  PUBLIC "-//TaxonX//DTD Taxonomic Treatment Publishing DTD v0 20100105//EN" "tax-treatment-NSO.dtd">
<tp:taxon-treatment xmlns:tp="http://www.plazi.org/taxpub"><tp:treatment-meta><kwd-group><label>Taxon classification</label><kwd><named-content content-type="kingdom">Animalia</named-content></kwd><kwd><named-content content-type="order">Hymenoptera</named-content></kwd><kwd><named-content content-type="family">Braconidae</named-content></kwd></kwd-group><mixed-citation publication-type="journal"><person-group><name><surname>Cui</surname><given-names>Qian</given-names></name><name><surname>van Achterberg</surname><given-names>Cornelis</given-names></name><name><surname>Tan</surname><given-names>Jiang-Li</given-names></name><name><surname>Chen</surname><given-names>Xue-Xin</given-names></name></person-group><article-title>The genus <italic><tp:taxon-name><tp:taxon-name-part taxon-name-part-type="genus">Trachionus</tp:taxon-name-part></tp:taxon-name></italic> Haliday, 1833 (<tp:taxon-name><tp:taxon-name-part taxon-name-part-type="order">Hymenoptera</tp:taxon-name-part></tp:taxon-name>, <tp:taxon-name><tp:taxon-name-part taxon-name-part-type="family">Braconidae</tp:taxon-name-part></tp:taxon-name>, <tp:taxon-name><tp:taxon-name-part taxon-name-part-type="subfamily">Alysiinae</tp:taxon-name-part></tp:taxon-name>) new for China, with description of four new species</article-title><source>Zookeys</source><day>6</day><month>7</month><year>2015</year><volume>2015</volume><issue>512</issue><fpage>19</fpage><lpage>37</lpage><pub-id pub-id-type="doi">10.3897/zookeys.512.9759</pub-id></mixed-citation></tp:treatment-meta><tp:nomenclature><tp:taxon-name>
                        <tp:taxon-name-part taxon-name-part-type="genus">Trachionus</tp:taxon-name-part>
                        <tp:taxon-name-part taxon-name-part-type="species">albitibialis</tp:taxon-name-part>
                        <object-id xmlns:xlink="http://www.w3.org/1999/xlink" content-type="zoobank" xlink:type="simple">http://zoobank.org/56FD308B-D114-4836-91ED-0762A4009D1F</object-id>
                    </tp:taxon-name><tp:taxon-authority>Cui &amp; van Achterberg</tp:taxon-authority><tp:taxon-status xmlns:xlink="http://www.w3.org/1999/xlink" xlink:type="simple">sp. n.</tp:taxon-status><xref ref-type="fig" rid="F3">Figs 11</xref><xref ref-type="fig" rid="F4">, 12–21</xref><xref ref-type="fig" rid="F9">, 43</xref></tp:nomenclature><tp:treatment-sec sec-type="type material"><title>Type material.</title><p>Holotype, ♀ (NWUX), “NW. <bold>China</bold>: Shaanxi, Pingheliang, Ningshan, c. 2000 m, 27.vi.2011, <named-content xmlns:xlink="http://www.w3.org/1999/xlink" content-type="dwc:verbatimCoordinates" xlink:type="simple">33°48'N, 108°50'E</named-content>, Jiangli Tan, NWUX”.</p></tp:treatment-sec><tp:treatment-sec sec-type="Diagnosis"><title>Diagnosis.</title><p>Scutellum largely smooth, at most punctulate and nearly flat; mandible mainly brown, flat, without crest and with small fourth and fifth teeth (Figs <xref ref-type="fig" rid="F4">17</xref>, <xref ref-type="fig" rid="F9">43</xref>); temple smooth (Fig. <xref ref-type="fig" rid="F4">18</xref>); propleuron with transverse carina subposteriorly; sternaulus absent; median groove of mesoscutum and notauli rather narrow posteriorly (Fig. <xref ref-type="fig" rid="F4">14</xref>); metanotal spine medium-sized, its highest point remaining below level of tips of setae of scutellum (Fig. <xref ref-type="fig" rid="F4">21</xref>); propodeum angularly lowered posteriorly in lateral view and carina hardly protruding postero-laterally (Fig. <xref ref-type="fig" rid="F4">14</xref>); transverse carina of propodeum indistinct or absent (Fig. <xref ref-type="fig" rid="F4">14</xref>); medial third of hind tibia ivory; basal half of second metasomal tergite strongly rugose-striate, with about 30 striae and very shiny, rugae of third tergite with indistinct interspaces. Similar to <italic><tp:taxon-name><tp:taxon-name-part taxon-name-part-type="genus">Trachionus</tp:taxon-name-part> <tp:taxon-name-part taxon-name-part-type="species">hians</tp:taxon-name-part></tp:taxon-name></italic>, but that species has precoxal sulcus posteriorly and posterior part of notauli wide (rather narrow in <italic><tp:taxon-name><tp:taxon-name-part taxon-name-part-type="genus">Trachionus</tp:taxon-name-part> <tp:taxon-name-part taxon-name-part-type="species">albitibialis</tp:taxon-name-part></tp:taxon-name></italic>), basal half of hind tibia yellow (ivory) and basal half of second metasomal tergite largely finely aciculate (basal half of second tergite strongly rugose).</p></tp:treatment-sec><tp:treatment-sec sec-type="Description"><title>Description.</title><p>Holotype, female; body length 3.3 mm, forewing length 3.4 mm.</p><p><italic>Head</italic>. Width of head twice its median length, head dorsally smooth, distinctly shiny and mostly sparsely setose; antenna with 31 (right) or 32 (left) segments, 1.1× longer than forewing, third segment 1.4× as long as fourth segment, length of third, fourth and penultimate segments 2.4×, 1.7× and 1.6× their width, respectively; frons with setae laterally and slightly depressed behind antennal sockets; eye in dorsal view 2.1× as long as temple; temple in dorsal view directly roundly narrowed, smooth and near mandible punctulate and punctate; OOL: diameter of ocellus: POL = 14:4:5; face weakly convex, punctulate, with many upward pointing setae medially and downward pointing setae laterally; clypeus transverse, with fine punctures and convex; eye glabrous; mandible nearly touching eye, length of malar space 0.1× basal width of mandible; mandible 1.3× as long as its maximum width and 1.6× as long as its basal width, mostly smooth, medially rugose; mandible with 4 teeth or lobes, and second one acute, wide triangular; maxillary palp 0.9× as long as height of head.</p><p><italic>Mesosoma</italic>. Length of mesosoma 1.4× its height; pronotum laterally coarsely punctate, smooth dorsally and ventrally; propleuron with transverse carina subposteriorly; epicnemial area mostly coarsely punctate; precoxal sulcus complete, wide and distinctly punctate-crenulate; sternaulus absent; remainder of mesopleuron smooth and strongly shiny, but punctate dorsally; episternal scrobe large; pleural sulcus finely crenulate dorsally and coarser ventrally; mesosternal sulcus medium-sized and superficially crenulate, posteriorly punctate and with transverse rugae, but postpectal carina absent; metapleuron coarsely rugose-punctate; notauli rather narrow, completely punctate-crenulate and united medio-posteriorly; median groove of mesoscutum narrow posteriorly, punctate-crenulate; lateral lobes of mesoscutum smooth, shiny and glabrous, only anterior half of middle lobe and area near notauli setose; scutellar sulcus deep and with 4 longitudinal carinae, 0.4× as long as scutellum; scutellum finely punctate, with lateral setae and nearly flat; propodeum angularly lowered posteriorly in lateral view and carina hardly protruding postero-laterally (Fig. <xref ref-type="fig" rid="F4">14</xref>); transverse carina of propodeum indistinct or absent (Fig. <xref ref-type="fig" rid="F4">14</xref>); surface of propodeum largely rugose-reticulate.</p><p><italic>Wings</italic>. Pterostigma elliptical; marginal cell of forewing elongate; vein r issued before middle of pterostigma (Fig. <xref ref-type="fig" rid="F4">12</xref>); r:2-SR:3-SR+SR1 = 6:11:46; SR1 curved; 1-CU1:2-CU1 = 2:19; CU1b present; m-cu antefurcal; 1-CU1 wide. Hind wing: M+CU:1-M:1r-m = 15:7:8; cu-a straight; m-cu only slightly impressed.</p><p><italic>Legs</italic>. Hind coxa largely smooth and with long setae; tarsal claws medium-sized (Fig. <xref ref-type="fig" rid="F4">20</xref>); length of femur, tibia and basitarsus of hind leg 3.7, 7.8 and 4.6× their width, respectively; all femora widened.</p><p><italic>Metasoma</italic>. Length of first tergite 0.8× its apical width, its surface punctate-rugose, with dorsal carinae converging medially and united in distinct median carina (Fig. <xref ref-type="fig" rid="F4">15</xref>); second tergite rather coarsely rugose-striate; basal half of third tergite coarsely rugose-striate and strongly shiny, rugae of third tergite with indistinct interspaces, apical part of third tergite smooth and shiny; combined length of second and third tergites 0.7× total length of metasoma (Fig. <xref ref-type="fig" rid="F4">16</xref>); setose part of ovipositor sheath 0.1× as long as fore wing; hypopygium large and apically acute (Fig. <xref ref-type="fig" rid="F4">16</xref>).</p><p><italic>Colour</italic>. Black; mandible reddish brown; palpi pale yellow; basal two thirds of hind tibia ivory and apex infuscate, and tarsi largely dark brown; tegula brown; humeral plate and remainder of legs yellow; hypopygium black medially and remainder largely yellowish; pterostigma and most veins dark brown; wing membrane slightly infuscate, but hind wing nearly pellucid.</p></tp:treatment-sec><tp:treatment-sec sec-type="Distribution"><title>Distribution.</title><p>China (Shaanxi).</p></tp:treatment-sec><tp:treatment-sec sec-type="Etymology"><title>Etymology.</title><p>The name is derived from “albus” (Latin for “white”) and “tibia” (Latin for “shinbone”) because of the largely whitish hind tibia.</p></tp:treatment-sec><tp:treatment-sec><!--Section generated to contain objects referenced in tp:taxon-treatment.--><fig id="F3" position="float" orientation="portrait"><label>Figure 11.</label><caption><p><italic><tp:taxon-name><tp:taxon-name-part taxon-name-part-type="genus">Trachionus</tp:taxon-name-part> <tp:taxon-name-part taxon-name-part-type="species">albitibialis</tp:taxon-name-part></tp:taxon-name></italic> sp. n., female, holotype, habitus lateral.</p></caption><graphic xmlns:xlink="http://www.w3.org/1999/xlink" xlink:href="zookeys-512-019-g003.jpg" position="float" orientation="portrait" xlink:type="simple" id="oo_46582.jpg"/></fig><fig id="F4" position="float" orientation="portrait"><label>Figures 12–21.</label><caption><p><italic><tp:taxon-name><tp:taxon-name-part taxon-name-part-type="genus">Trachionus</tp:taxon-name-part> <tp:taxon-name-part taxon-name-part-type="species">albitibialis</tp:taxon-name-part></tp:taxon-name></italic> sp. n., female, holotype. <bold>12</bold> wings <bold>13</bold> head and mesosoma lateral <bold>14</bold> mesosoma dorsal <bold>15</bold> metasoma dorsal <bold>16</bold> metasoma lateral <bold>17</bold> head anterior <bold>18</bold> head dorsal <bold>19</bold> antenna <bold>20</bold> hind leg <bold>21</bold> detail of metanotal spine.</p></caption><graphic xmlns:xlink="http://www.w3.org/1999/xlink" xlink:href="zookeys-512-019-g004.jpg" position="float" orientation="portrait" xlink:type="simple" id="oo_46583.jpg"/></fig><fig id="F9" position="float" orientation="portrait"><label>Figure 43–46.</label><caption><p><bold>43</bold> <italic><tp:taxon-name><tp:taxon-name-part taxon-name-part-type="genus">Trachionus</tp:taxon-name-part> <tp:taxon-name-part taxon-name-part-type="species">albitibialis</tp:taxon-name-part></tp:taxon-name></italic> sp. n., female, holotype <bold>44</bold> <italic><tp:taxon-name><tp:taxon-name-part taxon-name-part-type="genus">Trachionus</tp:taxon-name-part> <tp:taxon-name-part taxon-name-part-type="species">mandibularoides</tp:taxon-name-part></tp:taxon-name></italic> sp. n., female, holotype <bold>45</bold> <italic><tp:taxon-name><tp:taxon-name-part taxon-name-part-type="genus">Trachionus</tp:taxon-name-part> <tp:taxon-name-part taxon-name-part-type="species">brevisulcatus</tp:taxon-name-part></tp:taxon-name></italic> sp. n., female, holotyp <bold>46</bold> <italic><tp:taxon-name><tp:taxon-name-part taxon-name-part-type="genus">Trachionus</tp:taxon-name-part> <tp:taxon-name-part taxon-name-part-type="species">acarinatus</tp:taxon-name-part></tp:taxon-name></italic> sp. n., male, holotype <bold>43–46</bold> mandible lateral.</p></caption><graphic xmlns:xlink="http://www.w3.org/1999/xlink" xlink:href="zookeys-512-019-g009.jpg" position="float" orientation="portrait" xlink:type="simple" id="oo_46588.jpg"/></fig></tp:treatment-sec></tp:taxon-treatment>
