# Supplementary material for: The genus Trachionus Haliday, 1833 (Hymenoptera, Braconidae, Alysiinae) new for China, with description of four new species
Source: Zookeys. 2015 Jul 6;(512):19–37. doi: 10.3897/zookeys.512.9759 (PMC4523752; doi:10.3897/zookeys.512.9759)
Supplement: XML Treatment for Trachionus brevisulcatus [file zookeys.512.9759-treatment4.xml]

<!DOCTYPE tp:taxon-treatment
  PUBLIC "-//TaxonX//DTD Taxonomic Treatment Publishing DTD v0 20100105//EN" "tax-treatment-NSO.dtd">
<tp:taxon-treatment xmlns:tp="http://www.plazi.org/taxpub"><tp:treatment-meta><kwd-group><label>Taxon classification</label><kwd><named-content content-type="kingdom">Animalia</named-content></kwd><kwd><named-content content-type="order">Hymenoptera</named-content></kwd><kwd><named-content content-type="family">Braconidae</named-content></kwd></kwd-group><mixed-citation publication-type="journal"><person-group><name><surname>Cui</surname><given-names>Qian</given-names></name><name><surname>van Achterberg</surname><given-names>Cornelis</given-names></name><name><surname>Tan</surname><given-names>Jiang-Li</given-names></name><name><surname>Chen</surname><given-names>Xue-Xin</given-names></name></person-group><article-title>The genus <italic><tp:taxon-name><tp:taxon-name-part taxon-name-part-type="genus">Trachionus</tp:taxon-name-part></tp:taxon-name></italic> Haliday, 1833 (<tp:taxon-name><tp:taxon-name-part taxon-name-part-type="order">Hymenoptera</tp:taxon-name-part></tp:taxon-name>, <tp:taxon-name><tp:taxon-name-part taxon-name-part-type="family">Braconidae</tp:taxon-name-part></tp:taxon-name>, <tp:taxon-name><tp:taxon-name-part taxon-name-part-type="subfamily">Alysiinae</tp:taxon-name-part></tp:taxon-name>) new for China, with description of four new species</article-title><source>Zookeys</source><day>6</day><month>7</month><year>2015</year><volume>2015</volume><issue>512</issue><fpage>19</fpage><lpage>37</lpage><pub-id pub-id-type="doi">10.3897/zookeys.512.9759</pub-id></mixed-citation></tp:treatment-meta><tp:nomenclature><tp:taxon-name>
                        <tp:taxon-name-part taxon-name-part-type="genus">Trachionus</tp:taxon-name-part>
                        <tp:taxon-name-part taxon-name-part-type="species">brevisulcatus</tp:taxon-name-part>
                        <object-id xmlns:xlink="http://www.w3.org/1999/xlink" content-type="zoobank" xlink:type="simple">http://zoobank.org/2F9F0FC6-C6A7-402F-B5D9-B7F16AF283AE</object-id>
                    </tp:taxon-name><tp:taxon-authority>Cui &amp; van Achterberg</tp:taxon-authority><tp:taxon-status xmlns:xlink="http://www.w3.org/1999/xlink" xlink:type="simple">sp. n.</tp:taxon-status><xref ref-type="fig" rid="F5">Figs 22</xref><xref ref-type="fig" rid="F6">, 23–32</xref><xref ref-type="fig" rid="F9">, 45</xref><!--PageBreak--><!--PageBreak--><!--PageBreak--></tp:nomenclature><tp:treatment-sec sec-type="type material"><title>Type material.</title><p>Holotype, ♀ (NWUX), “NW. <bold>China</bold>: Shaanxi, Pingheliang, Ningshan, c. 2000 m, 27.vi.2011, <named-content xmlns:xlink="http://www.w3.org/1999/xlink" content-type="dwc:verbatimCoordinates" xlink:type="simple">33°48'N, 108°50'E</named-content>, Jiangli Tan, NWUX”. Paratypes (ZJUH, RMNH): 4 ♀, topotypic and same date.</p></tp:treatment-sec><tp:treatment-sec sec-type="Diagnosis"><title>Diagnosis.</title><p>Scutellum largely smooth, at most punctulate and nearly flat; mandible black, medially with irregular transverse crest and with minute fourth and fifth teeth (Figs <xref ref-type="fig" rid="F6">28</xref>, <xref ref-type="fig" rid="F6">30</xref>, <xref ref-type="fig" rid="F9">45</xref>); temple smooth and medium-sized (Fig. <xref ref-type="fig" rid="F6">29</xref>); propleuron without transverse carina subposteriorly; sternaulus absent; median groove of mesoscutum and notauli wide posteriorly; metanotal spine medium-sized, its highest point remaining below level of tips of setae of scutellum (Fig. <xref ref-type="fig" rid="F6">32</xref>); propodeum angularly lowered posteriorly in lateral view and carina hardly protruding postero-laterally (Fig. <xref ref-type="fig" rid="F6">25</xref>); transverse carina of propodeum coarsely developed and irregular; medial third of hind tibia brownish yellow; basal half of second metasomal tergite coarsely rugose-striate, with about 30 striae and very shiny (Fig. <xref ref-type="fig" rid="F6">26</xref>); rugae of third tergite with distinct <!--PageBreak-->shiny interspaces. Similar to <italic><tp:taxon-name><tp:taxon-name-part taxon-name-part-type="genus">Trachionus</tp:taxon-name-part> <tp:taxon-name-part taxon-name-part-type="species">hians</tp:taxon-name-part></tp:taxon-name></italic>, but this species has a strong transverse carina at the propleuron subposteriorly (without transverse carina in <italic><tp:taxon-name><tp:taxon-name-part taxon-name-part-type="genus">Trachionus</tp:taxon-name-part> <tp:taxon-name-part taxon-name-part-type="species">brevisulcatus</tp:taxon-name-part></tp:taxon-name></italic>) and basal half of second metasomal tergite largely finely aciculate (basal half of second tergite moderately striate).</p></tp:treatment-sec><tp:treatment-sec sec-type="Description"><title>Description.</title><p>Holotype, female; body length 3.5 mm, forewing length 3.5 mm.</p><p><italic>Head</italic>. Width of head 2.1× its median length, head dorsally smooth, strongly shiny and largely sparsely setose; antenna with 37 segments,1.2× longer than fore wing, third segment 1.3× as long as fourth segment, length of third, fourth and penultimate segments 2.9×, 2.3× and 1.4× their width, respectively; frons slightly depressed behind antennal sockets and smooth; eye in dorsal view 2.2× as long as temple; temple in dorsal view directly roundly narrowed, smooth and near mandible punctulate; OOL: diameter of ocellus: POL= 10:3:3; face weakly convex, with long downward pointing setae laterally, punctulate and largely smooth; clypeus hemi-circular, smooth with some fine punctures and convex; eye glabrous; mandible nearly touching eye, length of malar space less than 0.1× basal width of mandible; mandible 1.1× as long as its maximum width and 1.2× as long as its basal width, largely rugose medially and basally; mandible with irregular transverse crest, two wide lateral lobes and minute ventral fourth and fifth teeth; maxillary palp as long as height of head.</p><p><italic>Mesosoma</italic>. Length of mesosoma 1.5× its height; pronotum laterally punctate; propleuron without transverse carina subposteriorly; epicnemial area largely punctate; precoxal sulcus complete, wide and coarsely crenulate; sternaulus absent; remainder of mesopleuron smooth, but dorsally punctate; episternal scrobe large; pleural sulcus finely crenulate; mesosternal sulcus medium-sized and moderately crenulate, posteriorly widely reticulate; metapleuron narrowly smooth anteriorly and mainly coarsely <!--PageBreak--><!--PageBreak-->punctate-reticulate; notauli deep and completely crenulate, united medio-posteriorly in wider reticulate area; median groove of mesoscutum complete and crenulate, mesoscutum smooth, shiny and only anterior half of middle lobe and area near notauli setose; scutellar sulcus very deep and with 3 longitudinal carinae, 0.4× as long as scutellum; scutellum largely smooth, with few fine punctures and nearly flat; metanotal spine medium-sized, its highest point remaining below level of tips of setae of scutellum (Fig. <xref ref-type="fig" rid="F6">32</xref>); propodeum angularly lowered posteriorly in lateral view and carina hardly protruding postero-laterally (Fig. <xref ref-type="fig" rid="F6">25</xref>); transverse carina of propodeum coarsely developed and irregular; surface of propodeum mostly reticulate and medio-longitudinal carina present anteriorly.</p><p><italic>Wings</italic>. Pterostigma elliptical; marginal cell of forewing elongate; vein r issued after middle of pterostigma (Fig. <xref ref-type="fig" rid="F6">23</xref>); r:2-SR:3-SR+SR1 = 6:10:42; SR1 curved; 1-CU1:2-CU1 = 2:19; CU1b present; m-cu antefurcal; 1-CU1 hardly widened; M+CU1 sclerotized. Hind wing: M+CU:1-M:1r-m = 33:14:20; cu-a straight; m-cu vaguely indicated.</p><p><italic>Legs</italic>. Hind coxa largely smooth and with long setae; tarsal claws medium-sized (Fig. <xref ref-type="fig" rid="F6">31</xref>); length of femur, tibia and basitarsus of hind leg 3.7, 6.0 and 3.9× their width, respectively; all femora widened.</p><p><italic>Metasoma</italic>. Length of first tergite 1.1× its apical width, its surface punctate-rugose, with dorsal carinae converging medially and united in distinct median carina (Fig. <xref ref-type="fig" rid="F6">26</xref>); second tergite strongly rugose; basal half of third metasomal tergite moderately striate and strongly shiny, remainder smooth; combined length of second and third metasomal tergites 0.7× total length of metasoma (Figs <xref ref-type="fig" rid="F6">26–27</xref>); rugae of third metasomal tergite with distinct shiny interspaces; setose part of ovipositor sheath 0.1× as long as fore wing; hypopygium large and apically acute (Fig. <xref ref-type="fig" rid="F6">27</xref>).</p><p><italic>Colour</italic>. Black (including mandible); palpi, tegulae and legs yellow, but tarsi and base of coxa darkened; hypopygium partly brown; pterostigma and veins dark brown; wing membrane slightly infuscate.</p></tp:treatment-sec><tp:treatment-sec sec-type="Variation"><title>Variation.</title><p>Forewing length 3.5–3.6 mm, body length 3.5–3.9 mm; antenna 35 (1 ♀), 36 (1 ♀) and 37 (1 ♀) segments; hypopygium largely brownish yellow or dark brown.</p></tp:treatment-sec><tp:treatment-sec sec-type="Distribution"><title>Distribution.</title><p>China (Shaanxi).</p></tp:treatment-sec><tp:treatment-sec sec-type="Etymology"><title>Etymology.</title><p>The name is derived from “brevis” (Latin for “short”) and “sulcus” (Latin for “groove”) because of the short widened parts of precoxal sulcus and notauli.</p></tp:treatment-sec><tp:treatment-sec><!--Section generated to contain objects referenced in tp:taxon-treatment.--><fig id="F5" position="float" orientation="portrait"><label>Figure 22.</label><caption><p><italic><tp:taxon-name><tp:taxon-name-part taxon-name-part-type="genus">Trachionus</tp:taxon-name-part> <tp:taxon-name-part taxon-name-part-type="species">brevisulcatus</tp:taxon-name-part></tp:taxon-name></italic> sp. n., female, holotype, habitus lateral.</p></caption><graphic xmlns:xlink="http://www.w3.org/1999/xlink" xlink:href="zookeys-512-019-g005.jpg" position="float" orientation="portrait" xlink:type="simple" id="oo_46584.jpg"/></fig><fig id="F6" position="float" orientation="portrait"><label>Figures 23–32.</label><caption><p><italic><tp:taxon-name><tp:taxon-name-part taxon-name-part-type="genus">Trachionus</tp:taxon-name-part> <tp:taxon-name-part taxon-name-part-type="species">brevisulcatus</tp:taxon-name-part></tp:taxon-name></italic> sp. n., female, holotype. <bold>23</bold> wings <bold>24</bold> head and mesosoma lateral <bold>25</bold> mesosoma dorsal <bold>26</bold> metasoma dorsal <bold>27</bold> metasoma lateral <bold>28</bold> head anterior <bold>29</bold> head dorsal <bold>30</bold> head lateral <bold>31</bold> hind leg <bold>32</bold> detail of metanotal spine.</p></caption><graphic xmlns:xlink="http://www.w3.org/1999/xlink" xlink:href="zookeys-512-019-g006.jpg" position="float" orientation="portrait" xlink:type="simple" id="oo_46585.jpg"/></fig><fig id="F9" position="float" orientation="portrait"><label>Figure 43–46.</label><caption><p><bold>43</bold> <italic><tp:taxon-name><tp:taxon-name-part taxon-name-part-type="genus">Trachionus</tp:taxon-name-part> <tp:taxon-name-part taxon-name-part-type="species">albitibialis</tp:taxon-name-part></tp:taxon-name></italic> sp. n., female, holotype <bold>44</bold> <italic><tp:taxon-name><tp:taxon-name-part taxon-name-part-type="genus">Trachionus</tp:taxon-name-part> <tp:taxon-name-part taxon-name-part-type="species">mandibularoides</tp:taxon-name-part></tp:taxon-name></italic> sp. n., female, holotype <bold>45</bold> <italic><tp:taxon-name><tp:taxon-name-part taxon-name-part-type="genus">Trachionus</tp:taxon-name-part> <tp:taxon-name-part taxon-name-part-type="species">brevisulcatus</tp:taxon-name-part></tp:taxon-name></italic> sp. n., female, holotyp <bold>46</bold> <italic><tp:taxon-name><tp:taxon-name-part taxon-name-part-type="genus">Trachionus</tp:taxon-name-part> <tp:taxon-name-part taxon-name-part-type="species">acarinatus</tp:taxon-name-part></tp:taxon-name></italic> sp. n., male, holotype <bold>43–46</bold> mandible lateral.</p></caption><graphic xmlns:xlink="http://www.w3.org/1999/xlink" xlink:href="zookeys-512-019-g009.jpg" position="float" orientation="portrait" xlink:type="simple" id="oo_46588.jpg"/></fig></tp:treatment-sec></tp:taxon-treatment>
