# Supplementary material for: The genus Trachionus Haliday, 1833 (Hymenoptera, Braconidae, Alysiinae) new for China, with description of four new species
Source: Zookeys. 2015 Jul 6;(512):19–37. doi: 10.3897/zookeys.512.9759 (PMC4523752; doi:10.3897/zookeys.512.9759)
Supplement: XML Treatment for Trachionus mandibularoides [file zookeys.512.9759-treatment5.xml]

<!DOCTYPE tp:taxon-treatment
  PUBLIC "-//TaxonX//DTD Taxonomic Treatment Publishing DTD v0 20100105//EN" "tax-treatment-NSO.dtd">
<tp:taxon-treatment xmlns:tp="http://www.plazi.org/taxpub"><tp:treatment-meta><kwd-group><label>Taxon classification</label><kwd><named-content content-type="kingdom">Animalia</named-content></kwd><kwd><named-content content-type="order">Hymenoptera</named-content></kwd><kwd><named-content content-type="family">Braconidae</named-content></kwd></kwd-group><mixed-citation publication-type="journal"><person-group><name><surname>Cui</surname><given-names>Qian</given-names></name><name><surname>van Achterberg</surname><given-names>Cornelis</given-names></name><name><surname>Tan</surname><given-names>Jiang-Li</given-names></name><name><surname>Chen</surname><given-names>Xue-Xin</given-names></name></person-group><article-title>The genus <italic><tp:taxon-name><tp:taxon-name-part taxon-name-part-type="genus">Trachionus</tp:taxon-name-part></tp:taxon-name></italic> Haliday, 1833 (<tp:taxon-name><tp:taxon-name-part taxon-name-part-type="order">Hymenoptera</tp:taxon-name-part></tp:taxon-name>, <tp:taxon-name><tp:taxon-name-part taxon-name-part-type="family">Braconidae</tp:taxon-name-part></tp:taxon-name>, <tp:taxon-name><tp:taxon-name-part taxon-name-part-type="subfamily">Alysiinae</tp:taxon-name-part></tp:taxon-name>) new for China, with description of four new species</article-title><source>Zookeys</source><day>6</day><month>7</month><year>2015</year><volume>2015</volume><issue>512</issue><fpage>19</fpage><lpage>37</lpage><pub-id pub-id-type="doi">10.3897/zookeys.512.9759</pub-id></mixed-citation></tp:treatment-meta><tp:nomenclature><tp:taxon-name>
                        <tp:taxon-name-part taxon-name-part-type="genus">Trachionus</tp:taxon-name-part>
                        <tp:taxon-name-part taxon-name-part-type="species">mandibularoides</tp:taxon-name-part>
                        <object-id xmlns:xlink="http://www.w3.org/1999/xlink" content-type="zoobank" xlink:type="simple">http://zoobank.org/AF762251-A01A-476F-A32B-35D6FC76FBE8</object-id>
                    </tp:taxon-name><tp:taxon-authority>Cui &amp; van Achterberg</tp:taxon-authority><tp:taxon-status xmlns:xlink="http://www.w3.org/1999/xlink" xlink:type="simple">sp. n.</tp:taxon-status><xref ref-type="fig" rid="F7">Figs 33</xref><xref ref-type="fig" rid="F8">, 34–42</xref><xref ref-type="fig" rid="F9">, 44</xref></tp:nomenclature><tp:treatment-sec sec-type="type material"><title>Type material.</title><p>Holotype, ♀ (NWUX), “NW. <bold>China</bold>: Shaanxi, Xunyangba, Ningshan, c. 1300 m, vii.2014, <named-content xmlns:xlink="http://www.w3.org/1999/xlink" content-type="dwc:verbatimCoordinates" xlink:type="simple">33°33'N, 108°32'E</named-content>, Jiangli Tan, NWUX”.</p></tp:treatment-sec><tp:treatment-sec sec-type="Diagnosis"><title>Diagnosis.</title><p>Mandible with two wide lateral lobes and one smaller ventral lobe (Fig. <xref ref-type="fig" rid="F9">44</xref>); sternaulus present as flat punctate area anteriorly (Fig. <xref ref-type="fig" rid="F8">35</xref>); scutellum coarsely <!--PageBreak-->punctate and distinctly convex (Fig. <xref ref-type="fig" rid="F8">36</xref>); median punctate band of mesoscutum anteriorly as wide as smooth bands next to it (Fig. <xref ref-type="fig" rid="F8">36</xref>). The new species differs from the similar European <italic><tp:taxon-name><tp:taxon-name-part taxon-name-part-type="genus">Trachionus</tp:taxon-name-part> <tp:taxon-name-part taxon-name-part-type="species">mandibularis</tp:taxon-name-part></tp:taxon-name></italic> (Nees, 1816) by having the epistomal suture narrow, the sternaulus not impressed (but indicated as a flat punctate area anteriorly) and the mandible distinctly widened ventrally.</p></tp:treatment-sec><tp:treatment-sec sec-type="Description"><title>Description.</title><p>Holotype, female; body length 2.2 mm, forewing length 2.7 mm.</p><p><italic>Head</italic>. Width of head 2.5× its median length; dorsally head smooth, strongly shiny and only sparsely setose; antenna incomplete, 20 segments remaining, third segment 1.6× as long as fourth segment, length of third and fourth segments 2.3× and 1.5× their width, respectively; frons narrowly depressed behind antennal sockets and smooth; eye in dorsal view 2.2× longer than temple; temple in dorsal view rounded, shiny and sparsely setose; OOL: diameter of ocellus: POL = 10:3:4; face medio-dorsally somewhat elevated, with upward pointing long setae, with satin sheen and punctulate; clypeus transverse, with some small punctures and convex; epistomal suture narrow; mandible nearly touching eye, length of malar space 0.1× basal width of mandible; mandible 1.3× as long as its maximum width, largely rugose medially; mandible dis<!--PageBreak--><!--PageBreak-->tinctly widened apically, with long and acute triangular middle tooth, two wide lateral lobes and one smaller lobe ventrally; maxillary palp 0.9× height of head.</p><p><italic>Mesosoma</italic>. Length of mesosoma 1.4× its height; pronotum laterally mostly punctate, but smooth medio-dorsally; sternaulus present as spaced punctate area anteriorly; precoxal sulcus complete, wide and rugose-punctate; remainder of mesopleuron largely smooth but punctate dorsally; mesosternal sulcus shallow and punctate, posteriorly transversely rugose; metapleuron coarsely punctate-reticulate; median groove of mesoscutum and notauli complete, wide and distinctly punctate, mesoscutum anteriorly rugose-punctate; lateral lobes of mesoscutum glabrous, smooth and shiny medially; remainder of mesoscutum with few setae; scutellar sulcus deep, punctate and with 3 longitudinal carinae, 0.4× as long as scutellum; scutellum convex, coarsely punctate and with long setae; highest point of metanotal spine protruding above level of scutellum; surface of propodeum coarsely foveolate-punctate, median carina of propodeum only anteriorly present, remainder of carinae indiscernible because of surrounding sculpture; propodeum rather steeply lowered posteriorly and postero-laterally with protruding carinae.</p><p><italic>Wings</italic>. Pterostigma nearly elliptical; marginal cell of forewing elongate; vein r issued just before middle of pterostigma (Fig. <xref ref-type="fig" rid="F8">34</xref>); r:2-SR:3-SR+SR1 = 6:11:45; SR1 curved; 1-CU1:2-CU1 = 1:20; M+CU1:1-M:m-cu = 7:4:3; CU1b present; m-cu slightly antefurcal; 1-CU1 widened. Hind wing: M+CU:1-M:1r-m = 14:8:9; cu-a straight; m-cu absent.</p><!--PageBreak--><p><italic>Legs</italic>. Hind coxa mostly smooth; tarsal claws medium-sized (Fig. <xref ref-type="fig" rid="F8">41</xref>); length of femur, tibia and basitarsus of hind leg 3.2, 6.2 and 3.5× their width, respectively; all femora slightly widened.</p><p><italic>Metasoma</italic>. Length of first tergite nearly equal to its apical width, its surface longitudinally coarsely striate, with dorsal carinae converging medially and united in distinct median carina (Fig. <xref ref-type="fig" rid="F8">37</xref>); second and third tergites punctate-striate, but third tergite smooth apically; combined length of second and third metasomal tergites 0.4× total length of metasoma (Figs <xref ref-type="fig" rid="F8">37</xref>, <xref ref-type="fig" rid="F8">42</xref>); apically striae of third tergite with distinct shiny interspaces; setose part of ovipositor sheath 0.1× as long as fore wing; hypopygium large and apically acute (Fig. <xref ref-type="fig" rid="F8">42</xref>).</p><p><italic>Colour</italic>. Black (including mandible); palpi and legs yellow but tarsi dark brown and base of hind coxa darkened; tegulae, ovipositor sheath, pterostigma and forewing veins dark brown; veins of hind wing pale brown; forewing membrane slightly infuscate; metasoma dark brown ventrally, but hypopygium yellowish brown apico-laterally.</p></tp:treatment-sec><tp:treatment-sec sec-type="Distribution"><title>Distribution.</title><p>China (Shaanxi).</p></tp:treatment-sec><tp:treatment-sec sec-type="Etymology"><title>Etymology.</title><p>The new species is named after <italic><tp:taxon-name><tp:taxon-name-part taxon-name-part-type="genus">Trachionus</tp:taxon-name-part> <tp:taxon-name-part taxon-name-part-type="species">mandibularis</tp:taxon-name-part></tp:taxon-name></italic> and “oides” (Latin for “similar to”), because of the similar sculpture of the mesosoma.</p></tp:treatment-sec><tp:treatment-sec><!--Section generated to contain objects referenced in tp:taxon-treatment.--><fig id="F7" position="float" orientation="portrait"><label>Figure 33.</label><caption><p><italic><tp:taxon-name><tp:taxon-name-part taxon-name-part-type="genus">Trachionus</tp:taxon-name-part> <tp:taxon-name-part taxon-name-part-type="species">mandibularoides</tp:taxon-name-part></tp:taxon-name></italic> sp. n., female, holotype, habitus lateral.</p></caption><graphic xmlns:xlink="http://www.w3.org/1999/xlink" xlink:href="zookeys-512-019-g007.jpg" position="float" orientation="portrait" xlink:type="simple" id="oo_46586.jpg"/></fig><fig id="F8" position="float" orientation="portrait"><label>Figures 34–42.</label><caption><p><italic><tp:taxon-name><tp:taxon-name-part taxon-name-part-type="genus">Trachionus</tp:taxon-name-part> <tp:taxon-name-part taxon-name-part-type="species">mandibularoides</tp:taxon-name-part></tp:taxon-name></italic> sp. n., female, holotype. <bold>34</bold> wings <bold>35</bold> head and mesosoma lateral <bold>36</bold> mesosoma dorsal <bold>37</bold> metasoma dorsal <bold>38</bold> detail of metanotal spine <bold>39</bold> head anterior <bold>40</bold> head dorsal <bold>41</bold> hind leg <bold>42</bold> metasoma lateral.</p></caption><graphic xmlns:xlink="http://www.w3.org/1999/xlink" xlink:href="zookeys-512-019-g008.jpg" position="float" orientation="portrait" xlink:type="simple" id="oo_46587.jpg"/></fig><fig id="F9" position="float" orientation="portrait"><label>Figure 43–46.</label><caption><p><bold>43</bold> <italic><tp:taxon-name><tp:taxon-name-part taxon-name-part-type="genus">Trachionus</tp:taxon-name-part> <tp:taxon-name-part taxon-name-part-type="species">albitibialis</tp:taxon-name-part></tp:taxon-name></italic> sp. n., female, holotype <bold>44</bold> <italic><tp:taxon-name><tp:taxon-name-part taxon-name-part-type="genus">Trachionus</tp:taxon-name-part> <tp:taxon-name-part taxon-name-part-type="species">mandibularoides</tp:taxon-name-part></tp:taxon-name></italic> sp. n., female, holotype <bold>45</bold> <italic><tp:taxon-name><tp:taxon-name-part taxon-name-part-type="genus">Trachionus</tp:taxon-name-part> <tp:taxon-name-part taxon-name-part-type="species">brevisulcatus</tp:taxon-name-part></tp:taxon-name></italic> sp. n., female, holotyp <bold>46</bold> <italic><tp:taxon-name><tp:taxon-name-part taxon-name-part-type="genus">Trachionus</tp:taxon-name-part> <tp:taxon-name-part taxon-name-part-type="species">acarinatus</tp:taxon-name-part></tp:taxon-name></italic> sp. n., male, holotype <bold>43–46</bold> mandible lateral.</p></caption><graphic xmlns:xlink="http://www.w3.org/1999/xlink" xlink:href="zookeys-512-019-g009.jpg" position="float" orientation="portrait" xlink:type="simple" id="oo_46588.jpg"/></fig></tp:treatment-sec></tp:taxon-treatment>
